# Supplementary material for: Barriers and Facilitators to Smoking Cessation Among University Students: A Scoping Review
Source: Int J Environ Res Public Health. 2025 Jun 17;22(6):947. doi: 10.3390/ijerph22060947 (PMC12193249; doi:10.3390/ijerph22060947)
Supplement: Supplementary file 1 [file ijerph-22-00947-s001.zip]

Archive with 4 entries (4 files):
- Table S1. PRISMA-ScR checklist.pdf
- Table S2. Modified JBI data extraction tool.pdf
- Text S1 Search strategy.pdf
- Text S2. Excluded Studies.pdf
